# Supplementary material for: Diet-Related Inflammation Is Associated with Worse COVID-19 Outcomes in the UK Biobank Cohort
Source: Nutrients. 2023 Feb 9;15(4):884. doi: 10.3390/nu15040884 (PMC9959636; doi:10.3390/nu15040884)
Supplement: Supplementary file 1 [file nutrients-15-00884-s001.zip]

Archive with 1 entries (1 files):
- nutrients-2201555-supplementary.pdf
